# Supplementary material for: Symptom-Based Predictive Model of COVID-19 Disease in Children
Source: Viruses. 2021 Dec 30;14(1):63. doi: 10.3390/v14010063 (PMC8779426; doi:10.3390/v14010063)
Supplement: Supplementary file 1 [file viruses-14-00063-s001.zip]

Archive with 1 entries (1 files):
- viruses-1491528-supplementary material.pdf
